# Supplementary material for: IL-10 mRNA Engineered MSCs Demonstrate Enhanced Anti-Inflammation in an Acute GvHD Model
Source: Cells. 2021 Nov 10;10(11):3101. doi: 10.3390/cells10113101 (PMC8621791; doi:10.3390/cells10113101)
Supplement: Supplementary file 1 [file cells-10-03101-s001.zip]

Archive with 3 entries (3 files):
- cells-1414795-supplementary.pdf
- Video S1.avi
- Video S2.avi
